# Supplementary material for: A Preclinical Embryonic Zebrafish Xenograft Model to Investigate CAR T Cells in Vivo
Source: Cancers (Basel). 2020 Feb 29;12(3):567. doi: 10.3390/cancers12030567 (PMC7139560; doi:10.3390/cancers12030567)
Supplement: Supplementary file 1 [file cancers-12-00567-s001.zip]

Archive with 6 entries (5 files):
- supplementary files/
- supplementary files/FigS1.jpg
- supplementary files/file S1.py
- supplementary files/file S2.py
- supplementary files/Movie 1.avi
- supplementary files/Movie 2.avi
